# Supplementary material for: An Intravenous Pharmacokinetic Study of Cannabidiol Solutions in Piglets through the Application of a Validated Ultra-High-Pressure Liquid Chromatography Coupled to Tandem Mass Spectrometry Method for the Simultaneous Quantification of CBD and Its Carboxylated Metabolite in Plasma
Source: Pharmaceutics. 2024 Jan 20;16(1):140. doi: 10.3390/pharmaceutics16010140 (PMC10820640; doi:10.3390/pharmaceutics16010140)
Supplement: Supplementary file 1 [file pharmaceutics-16-00140-s001.zip]

Archive with 1 entries (1 files):
- pharmaceutics-2812331-supplementary.pdf
